# Supplementary material for: The effect of high approach-motivated positive affect on selective attention under high perceptual load
Source: Front Hum Neurosci. 2025 Aug 13;19:1628818. doi: 10.3389/fnhum.2025.1628818 (PMC12380677; doi:10.3389/fnhum.2025.1628818)
Supplement: Supplementary file 1 [file Table_1.xlsx]

## Sheet: Behavior Data
subjects	rtfoodlowcon	rtfooglowinc	rtfoodhighcon	rtfoodhighinc	rtneutrallowcon	rtneutrallowinc	rtneutralhighcon	rtneutralhighinc	rtscenelowcon	rtscenelowinc	rtscenehighcon	rtscenehighinc	accfoodlowcon	accfoodlowinc	accfoodhighcon	accfoodhighinc	accneutrallowcon	accneutrallowinc	accneutralhighcon	accneutralhighinc	accscenelowcon	accscenelowinc	accscenehighcon	accscenehighinc
2-zhaopeiyu	726.03	770.83	775.51	832.16	668.12	688.97	803.35	790.66	670.58	723.25	838.17	772.45	0.8	0.81	0.83	0.81	0.87	0.76	0.83	0.89	0.81	0.87	0.89	0.78
3-wangshuo	711.6	738.36	773.7	803.03	663.48	701.49	778.98	807.91	710.77	709.54	824.93	832.73	0.94	0.94	0.91	0.93	0.96	0.93	0.96	0.93	0.96	0.91	0.93	0.89
4-liuxu	674.04	690.25	715.66	731.42	733.24	759.45	799.54	812.03	666.31	689.33	731.73	732.14	0.96	0.93	1	0.93	0.96	0.96	0.94	0.96	0.94	0.94	0.96	0.94
5-liuxinyu	744.64	730.64	755.38	801.36	722.22	741.52	791.4	775.71	729.03	712.35	802.3	830.58	0.98	1	0.94	0.94	0.98	0.87	0.87	0.93	0.96	0.98	0.91	0.91
7-hujiaxu	847.64	788.64	917.84	994.17	1056.91	980.07	1062.5	1111.58	937.76	952.34	1068.4	1097.6	0.8	0.87	0.78	0.76	0.89	0.87	0.76	0.8	0.91	0.85	0.72	0.76
8-zhanghong	754.61	833.65	867.46	855.45	758.55	774.87	844.63	868.05	755.92	738.36	835.56	907.69	0.91	0.87	0.94	0.94	0.98	0.91	0.93	0.85	1	0.93	0.91	0.94
9-zhangyun	650.03	651.86	732.3	797.67	633.67	643.28	775.21	795.59	665.68	688.44	805.65	772.78	0.93	0.83	0.94	0.91	0.76	0.85	0.93	0.89	0.89	0.93	0.94	0.96
10-sunyue	781.87	790.69	820.4	809.09	721.01	712.38	755.17	763.62	773.32	756.54	770.59	803.62	1	0.96	1	1	1	0.96	0.98	0.98	1	1	0.98	1
12-cidanzhuoga	861.71	809.19	974.31	931.5	794.07	814.13	933.94	948.42	851.6	845.73	1025.17	1014.75	0.94	0.98	0.89	0.89	1	1	0.98	0.91	0.94	0.94	0.91	0.87
13-suzijia	771.64	747.28	887.27	902.46	814.89	872.54	1003.88	997.32	807.33	799.31	1038.56	929.42	0.89	0.93	0.91	0.85	0.98	0.94	0.98	0.85	0.96	0.94	0.85	0.91
14-sunda	714.62	752.58	822.32	854.56	697.54	733.97	880.09	843.34	697.83	759.06	880.85	933.63	0.81	0.87	0.85	0.81	0.87	0.8	0.91	0.85	0.81	0.93	0.93	0.87
15-liwen	627.36	634.97	634.77	700.1	632.59	596.72	646.85	650.99	625.63	688.49	713.95	736.58	0.76	0.57	0.78	0.59	0.5	0.59	0.61	0.54	0.61	0.59	0.65	0.72
16-liuxuepeng	610.99	604.35	635.07	621.17	643.01	675.91	719.19	687.61	577.62	611.83	633.69	624.85	0.56	0.57	0.67	0.65	0.67	0.52	0.61	0.7	0.24	0.31	0.65	0.65
17-liyawei	659.66	722.55	787.05	771.3	654.36	700.53	734.1	771.47	650.45	616.9	736.08	781.37	0.7	0.69	0.83	0.87	0.7	0.78	0.83	0.76	0.56	0.61	0.76	0.72
18-mibowen	596.98	558.99	559.91	559.99	581.08	525.01	563.24	573.48	555.49	571.61	583.5	591.13	0.15	0.22	0.24	0.24	0.2	0.13	0.35	0.2	0.22	0.19	0.46	0.43
19-liuqianqian	644.15	654.65	719.06	775.95	622.5	624.23	718.23	695.74	676.71	688.16	798.94	849.87	0.94	0.93	0.91	0.89	0.87	0.87	0.96	0.96	0.96	0.96	0.96	0.96
20-gaoxiang	740.14	772.94	862.2	871.37	756.11	812.78	870.15	894.67	737.09	724.99	851.68	870.51	0.96	0.96	0.96	0.98	0.93	0.94	0.98	0.89	0.98	0.94	0.98	0.91
21-xuxiaofan	650.52	632.2	672.47	687.76	572.57	615.15	647.55	648.61	569.49	620.23	635.86	692.45	0.78	0.85	0.81	0.89	0.74	0.57	0.78	0.8	0.65	0.57	0.8	0.74
23-sundan	592.12	639.16	645.99	647.82	606.98	639.95	679.25	665.51	584.56	630.12	660.69	666.03	0.7	0.67	0.76	0.76	0.63	0.74	0.81	0.7	0.74	0.8	0.65	0.61
24-hetingyi	665.75	726.66	759.38	833.98	662.43	720.79	784.95	811.53	684.91	689.37	792.36	793.23	0.96	0.98	0.98	0.94	0.96	0.96	0.96	0.94	0.96	0.93	0.94	0.96
25-buyifan	886.16	803.38	975.51	909.39	781.67	895.02	853.76	925.46	766.21	839.38	975.36	992.19	0.94	0.98	0.98	0.96	0.93	0.94	0.83	0.93	0.93	0.91	0.91	0.85
26-zhoupengwen	722.29	765.94	784.03	864.33	785.82	861.25	854.16	849.38	793.79	743.86	842.54	822.31	0.83	0.93	0.85	0.89	0.93	0.89	0.74	0.7	0.93	0.87	0.85	0.78
27-yangxinyue	798.14	815.35	760.77	804.93	728.07	735.32	809.83	787.35	667.59	716.36	704.01	798.12	0.81	0.8	0.87	0.83	0.76	0.8	0.81	0.81	0.81	0.74	0.8	0.83
28-zhuhanbo	732.89	740.33	840.35	805.4	680.68	772.95	753.38	808.49	765.78	788.17	877.63	860.91	0.93	0.89	0.94	0.93	0.91	0.85	0.89	0.85	0.96	1	0.96	0.96
29-zhanglin	628.49	595.31	665.15	631.4	712.38	734.85	817.24	784.75	564.58	600.12	640.66	685.91	0.35	0.37	0.54	0.54	0.89	0.93	0.91	0.91	0.37	0.41	0.61	0.59
30-guoxinyu	664.06	674.49	757.41	746.09	673.4	658.67	777.53	746.01	720.72	709.87	841.03	841.97	0.81	0.89	0.81	0.85	0.93	0.8	0.72	0.93	0.94	0.93	0.81	0.81

## Sheet: EEGdata-88-108ms
subjects	fdyPO7	fdbPO7	fgyPO7	fgbPO7	ndyPO7	ndbPO7	ngyPO7	ngbPO7	sdyPO7	sdbPO7	sgyPO7	sgbPO7	fdyPO8	fdbPO8	fgyPO8	fgbPO8	ndyPO8	ndbPO8	ngyPO8	ngbPO8	sdyPO8	sdbPO8	sgyPO8	sgbPO8
10-sunyue	0.58	0.96	2	0.97	0.08	-0.46	-1.04	0.88	0.32	2.76	1.5	1.63	4.4	5.11	5.76	4.66	4.74	2.06	4.66	2.42	5.65	5.6	4.57	6.15
12-cidanzhuoga	0.47	5.07	-1.73	3.33	-0.06	1.7	-0.58	-0.62	1.4	-1.76	0.34	-2.17	4.97	3.71	-2.97	4.48	-0.82	2.37	-0.48	1.7	4.45	-1.11	3.74	-0.6
13-suzijia	3.75	4.81	4.88	6.67	4.38	2.48	3.2	4.27	2.25	6.19	0.62	2.67	5.3	7.88	6.49	8.5	7.13	4.96	5.91	5.55	7.05	8.1	7.91	3.46
14-sunda	4.48	1.37	0.95	0.79	2.74	4.06	3.26	1.14	3.4	2.7	2.29	3.28	2.03	1.44	1.23	1.45	1.16	2.05	1.92	0.92	2.12	2.06	1.13	1.7
15-liwen	1.58	0.05	0.41	-0.06	1.08	1.32	1.74	-0.37	0.32	-0.89	0.28	-0.92	0.71	-1.66	-2.05	-1.15	-0.75	-1.5	-0.47	-1.76	-0.95	-1.58	-0.15	-2.76
16-liuxuepeng	-1.15	-0.04	0.81	2.21	-0.32	0.55	-0.16	1.71	2.05	2.73	0.19	0.29	-0.15	-1.18	0.82	0.37	-0.82	-0.05	-1.4	-1.4	1.97	0.08	0.36	-0.86
17-liyawei	7.19	6.86	6.41	5.6	7.02	8.01	6.55	5.31	6.27	5.32	4.88	4.6	3.69	4.16	2.95	2.94	2.35	3.69	1.62	3.38	2.39	3.63	2.71	1.16
18-mibowen	6.35	5.82	4.63	4.94	6.15	4.22	4.75	5.76	4.43	4.17	6.52	7.22	3.48	2.01	2.73	1.08	3.84	3.41	1.36	2.4	1.45	3.52	2.57	3.24
19-liuqianqian	1.85	1.54	2.7	1.6	3.24	1.91	2.45	2.26	1.74	-0.04	1.64	2.57	1.1	1.03	2.09	1.04	-0.29	-0.27	-0.38	-0.8	0.26	-0.72	0.7	1.16
2-zhaopeiyu	1.12	1.48	2.24	1.85	0.22	1.71	-0.33	-0.32	1.25	0.8	2.1	2.63	-1.46	-0.3	0.31	0.33	-1.29	-1.35	-0.67	-2.34	-0.16	-1.48	-0.77	0.83
20-gaoxiang	0.2	-0.54	-1	0.82	-0.76	1.13	-0.35	-0.24	-0.61	-0.12	0.92	-0.94	-0.35	-0.72	0.25	1.14	-0.46	-0.78	-0.06	0.42	0.08	0.01	1.01	-1.14
21-xuxiaofan	0.86	0.74	1.79	1.87	0.91	1.85	0.29	2	1.04	1	1.95	2.43	1.56	0.38	1.91	1.79	-0.25	1.52	0.14	1.8	1.23	0.4	1.56	2.35
23-sundan	2.62	3.64	5.24	1.99	1.7	1.83	1.94	5.16	2.95	6.31	4.03	1.25	0.85	-3.72	4.17	0.87	-3.02	2.3	-4.22	5.67	-0.55	-4.52	-2.54	0.51
24-hetingyi	3.08	1.26	0.84	1.67	-0.29	1.5	1.97	1.75	2.1	2.33	1.71	3.42	7.41	4.29	4.84	5.93	3.6	4.14	6.08	5.05	5.7	4.35	5.59	6.64
25-buyifan	0.57	1.1	2.84	2.51	1.86	0.64	0.28	1.57	2.17	1.86	0.06	0.89	0.49	1.44	1.83	1.37	2.42	0.35	2.94	1.77	1.45	1.17	1.48	0.21
26-zhoupengwen	0.34	1.9	-0.22	1.94	0.65	1.57	1.49	-0.39	1.65	-0.46	-0.44	0.13	1.9	1.02	0.45	0.12	0.37	1.95	-0.09	1.54	1.07	0.84	0.4	1.02
27-yangxinyue	0.32	-0.11	0.02	-0.07	-1.26	-0.37	-0.18	0.46	-0.36	0.91	-0.34	0.21	0.55	-0.47	0.88	0.21	1.26	1.86	3.14	3.96	1.51	4.75	1.88	1.97
28-zhuhanbo	5.05	5.58	4.42	5.16	6.16	4.69	5.76	4.91	4.56	5.89	5.08	5.2	2.18	4.01	2.85	1.9	3.62	2.95	2.28	1.52	4.2	3.59	3.7	3.11
29-zhanglin	0.09	1.94	0.55	1.74	0.24	-0.13	-0.26	0.78	0.45	-0.43	-0.1	0.64	3.69	5.51	3.84	4.17	5.16	3.21	3.73	3.67	3.54	1.83	3.46	3.66
3-wangshuo	6.26	5.49	6.36	4.19	9.5	5.25	7.67	4.46	2.47	4.61	7.1	4.46	0.82	-0.83	0.98	-1.28	2.44	0.03	1.26	-1.27	-2.25	-3.28	1.78	-1.92
30-guoxinyu	1.02	1.58	-0.33	0.09	0.19	0.52	0.27	2.3	0.92	-0.83	-0.06	0.35	2.35	2.45	1.46	1	1.29	2.81	1.26	2.63	0.3	1.34	0.95	2.06
4-liuxu	2.25	2.87	2.39	1.62	1.57	0.66	1.1	1.46	1.66	1.2	1.6	1.16	0.8	-0.05	0.7	0.21	-0.51	-0.9	0.26	0.2	0.23	-0.01	0.49	0.93
5-liuxinyu	5.69	4.89	4.87	6.08	4.81	2.69	3.16	6.25	5.76	3.68	7.19	3.78	0.74	1.98	1.01	1.91	2.08	0.98	-1.47	1.26	1.15	0.97	2.22	0.62
7-hujiaxu	2.23	0.97	3.15	2.55	1.27	1.06	2.41	2.83	-0.35	-1.36	0.03	-2.09	1.56	-0.05	0.93	0.96	1.51	0.25	1.3	0.22	0.16	-1.94	0.98	-1.39
8-zhanghong	1.31	2.75	2.17	2.27	4.09	4.17	4.27	4.72	4.16	5.94	2.7	4.63	3.71	5.42	3.99	3.88	7.21	6.49	6.78	6.11	5.64	8.4	3.86	6.92
9-zhangyun	4.89	6.65	4.24	5.63	6.22	5.89	4.83	5.8	3.72	4.24	6.88	5.68	5.78	8.42	5.81	5.12	6.66	6.51	5.76	5.37	4.74	5.3	7.69	5.54

## Sheet: EEGdata-146-174ms
subjects	fdyPO7	fdbPO7	fgyPO7	fgbPO7	ndyPO7	ndbPO7	ngyPO7	ngbPO7	sdyPO7	sdbPO7	sgyPO7	sgbPO7	fdyPO8	fdbPO8	fgyPO8	fgbPO8	ndyPO8	ndbPO8	ngyPO8	ngbPO8	sdyPO8	sdbPO8	sgyPO8	sgbPO8
10-sunyue	-13.42	-13.66	-12.75	-12.78	-14.62	-13.39	-14.35	-14.02	-16.4	-12.51	-12.74	-13.78	-20.74	-20.52	-17.29	-18.57	-19.56	-18.28	-17.89	-20.21	-18.74	-18.18	-18.27	-17.78
12-cidanzhuoga	-2.89	-2.66	-4.31	-2.24	-2.37	-4.05	-2.75	-4.62	-2.2	-4.95	0.69	-3.51	-7.62	-11.38	-9.24	-10.29	-5.77	-5	-7.32	-9.12	-10.72	-12.2	-8.67	-9.76
13-suzijia	-5.44	-4.04	-5.13	-3.27	-4.84	-6.47	-7.24	-4.7	-7.15	-5.61	-6.22	-8.78	-3.61	-3.41	-3.84	-1.65	-2.99	-4.81	-8.11	-3.81	-2.53	-5.07	-1.98	-7.92
14-sunda	0.16	-0.32	-2.47	-3.06	-0.73	-1.19	-0.62	-1.52	-0.28	-2.33	-0.07	-0.93	-1.58	-0.83	-2.51	-1.94	-1.54	-0.46	0.08	-1.35	-1.98	-2.55	-1.12	-1.9
15-liwen	-2.81	-2.25	-2.95	-2.23	-2.85	-2.81	-2.33	-2.67	-2.81	-4.02	-2.87	-3.4	-9.2	-11	-10.27	-9.8	-10.93	-11.36	-10.89	-11	-10.69	-11.25	-10.63	-12.02
16-liuxuepeng	-11.93	-12.71	-12.21	-10.42	-13.81	-12.95	-11.32	-10.04	-10.86	-10.18	-13.21	-11.95	-8.69	-11.62	-9.25	-7.88	-12.7	-11.08	-11.26	-9.98	-7.56	-9.74	-9.5	-10.69
17-liyawei	-12.4	-11.71	-9.91	-12.84	-10.11	-10.56	-12.49	-10.99	-12.32	-10.03	-8.39	-9.96	-15.3	-14.95	-13.37	-16.76	-14.88	-14.68	-15.52	-16.37	-16.81	-15.47	-14.5	-15.63
18-mibowen	-11.46	-11.88	-11.96	-11.87	-12.05	-11.66	-13.1	-13.77	-14.71	-15.77	-12.61	-13.72	-10.16	-12.95	-10	-9.75	-10.4	-8.64	-11.78	-13.08	-13.92	-13.81	-11.89	-13.56
19-liuqianqian	-7.8	-6.64	-4.49	-5.28	-6.25	-5.77	-5.53	-6.13	-8.49	-9.51	-7.42	-7.73	-4.01	-4.46	-3.34	-3	-4.28	-4.09	-4.26	-5.33	-4.31	-6.02	-4.09	-4.75
2-zhaopeiyu	-8.75	-6.71	-6.51	-6.63	-6.25	-5.28	-7.38	-7.53	-6.61	-6.75	-5.6	-5.9	-9.21	-5.75	-5.51	-7.26	-5.94	-5.2	-5.8	-6.45	-5.46	-6.2	-4.54	-5.19
20-gaoxiang	-3.13	-1.99	-3.36	-0.29	-2.67	-1.66	-2.38	-2.14	-3.16	-3.29	-2.54	-4.17	-4.86	-3.34	-3.77	-1.55	-4.18	-4.23	-4.15	-3.35	-3.61	-4.84	-4.57	-5.45
21-xuxiaofan	-2.68	-3.44	-2.01	-0.78	-2.34	-0.59	-0.92	0.84	0.27	-0.76	-0.65	-0.04	-4.32	-6.48	-5	-4.03	-7.25	-4.59	-6.72	-4.31	-4.47	-5.12	-6.73	-5.37
23-sundan	-18.42	-17.78	-16.58	-17.59	-17.69	-17.2	-18.67	-17.3	-18.14	-20.74	-17.29	-17.14	-19.01	-19.61	-21.91	-17	-15.19	-19.77	-21.03	-22.24	-21.04	-17.9	-24.75	-20.13
24-hetingyi	-5.12	-6.86	-5.18	-3.99	-6.61	-6.7	-4.39	-5.83	-6.02	-5.02	-4.29	-3.74	-8.41	-11.97	-10.35	-8.33	-9.13	-10.99	-8.66	-10.32	-8.32	-8.33	-7.29	-7.71
25-buyifan	-0.6	-1.25	1.49	-0.59	-0.32	-0.75	-0.49	-0.06	-1.7	-2.7	-1.96	-0.73	-4.39	-3.63	-2.79	-2.76	-1.8	-2.63	-1.08	-3.31	-3.3	-5.2	-4.64	-4.72
26-zhoupengwen	-12.62	-10.07	-11.41	-10.92	-10.89	-10.62	-12.06	-13.43	-9.24	-10.9	-11.06	-7.67	-7.83	-7.28	-8.15	-7.41	-9.25	-6.21	-9.09	-6.15	-6.55	-6.37	-7.07	-5.98
27-yangxinyue	-6.27	-5.81	-4.75	-6.4	-7.21	-6.59	-6.41	-6.04	-6.94	-7.31	-6.06	-6.47	-5.84	-5.56	-5.76	-7.49	-6.41	-6.3	-5.13	-6.14	-9.19	-5.41	-4.47	-8.07
28-zhuhanbo	-9.47	-8.76	-8.42	-9.35	-7.63	-9.05	-8.35	-9.22	-12.29	-10.66	-12.99	-11.09	-9.04	-7.39	-6.87	-8.05	-8.36	-8.77	-7.82	-7.82	-9.38	-9.65	-11.24	-8.81
29-zhanglin	-2.33	-1.98	-3.46	-2.08	-6.05	-5.82	-6.16	-5.37	-4.57	-5.49	-4.43	-5.08	-3.06	-2.77	-4.49	-3.97	-6.57	-7.1	-6.91	-6.42	-5	-6.65	-5.64	-5.79
3-wangshuo	-19.08	-17.46	-18.82	-19.64	-14.74	-16.5	-16.29	-18.93	-20	-20.8	-18.11	-21.04	-21.04	-19.93	-19.69	-19.58	-16.46	-18.86	-17.97	-20.55	-23.93	-24.86	-21.82	-24.36
30-guoxinyu	-3.3	-3.57	-3.23	-3.18	-4.16	-4.43	-3.72	-2.23	-3.96	-4.01	-4.01	-4.02	-5.35	-5.48	-5.48	-5.78	-6.04	-5.11	-5.12	-4.6	-6.07	-5.33	-6.03	-5.45
4-liuxu	-9.12	-8.1	-8.92	-7.54	-10.97	-11.08	-9.85	-9.59	-9.59	-9.54	-9.2	-10.14	-8.32	-9.04	-9.47	-7.69	-11.25	-10.38	-9.37	-8.84	-8.49	-8.24	-8.06	-8.5
5-liuxinyu	-17.42	-18.74	-17.99	-15	-15.73	-17.6	-15.29	-16.31	-15.13	-13.12	-13.28	-13.5	-11.94	-12.3	-11.01	-10.46	-9.63	-10.81	-12.57	-10.49	-8.97	-8.11	-8.61	-9.95
7-hujiaxu	-7.41	-8.26	-6.25	-5.27	-9.51	-8.71	-6.17	-6.21	-7.66	-10.46	-7.2	-9.45	-6.67	-7.02	-6.68	-6.46	-4.89	-6.75	-4.7	-5.07	-5.41	-10.6	-6.29	-7.49
8-zhanghong	-12.32	-11.12	-11.03	-10.94	-11.09	-11.14	-10.92	-9.92	-11.42	-9.03	-11.94	-10.87	-14.79	-12.71	-12.34	-12.72	-12.82	-13.51	-12.88	-12.53	-14.11	-11.41	-15.02	-13.2
9-zhangyun	-7.29	-5.69	-7.08	-5.5	-7	-5.7	-5.22	-4.46	-9.06	-6.49	-8.41	-7.36	-4.91	-3.34	-4.18	-5.29	-5.1	-3.25	-5.09	-4.88	-7.25	-5.67	-6.12	-5.83

## Sheet: EEGdata-240-370ms
subjects	fdyFZ	fdyFCZ	fdyCZ	fdbFZ	fdbFCZ	fdbCZ	fgyFZ	fgyFCZ	fgyCZ	fgbFZ	fgbFCZ	fgbCZ	ndyFZ	ndyFCZ	ndyCZ	ndbFZ	ndbFCZ	ndbCZ	ngyFZ	ngyFCZ	ngyCZ	ngbFZ	ngbFCZ	ngbCZ	sdyFZ	sdyFCZ	sdyCZ	sdbFZ	sdbFCZ	sdbCZ	sgyFZ	sgyFCZ	sgyCZ	sgbFZ	sgbFCZ	sgbCZ	fdyAVG	fdbAVG	fgyAVG	fgbAVG	ndyAVG	ndbAVG	ngyAVG	ngbAVG	sdyAVG	sdbAVG	sgyAVG	sgbAVG
VAR00002	-0.44	-0.84	-0.24	1.43	1.07	1.67	-1.41	-1.67	-0.24	-2.24	-2.58	-1.28	-0.42	0.39	2.15	0.66	1.7	3.16	-2.11	-1.89	0.59	-1.03	-0.33	1.32	0.71	0.9	2.37	0.74	0.74	2.12	0.31	-0.04	0.69	-1.06	-0.57	1.06	-0.51	1.39	-1.1	-2.03	0.7	1.84	-1.14	-0.01	1.33	1.2	0.32	-0.19
VAR00003	1.43	2.56	4.54	2.72	3.95	5.38	0.55	1.81	3.9	0.12	1.35	3.38	-0.5	1.6	3.81	-0.94	1.2	3.81	-1.97	-1.11	-0.13	-1.23	-0.07	1.32	2.22	3.84	5.68	-0.5	0.23	1.56	3.96	5.17	6.59	0.36	0.53	1.55	2.84	4.02	2.09	1.62	1.64	1.36	-1.07	0.01	3.91	0.43	5.24	0.81
VAR00004	-4.91	-5.55	-4.21	-3.08	-3.84	-4.07	-4.26	-4.1	-3.5	-2.07	-2.36	-2.69	-1.09	-1.58	-0.37	-3.38	-4.06	-3.39	-1.03	-1.59	-1.59	0.25	0.3	2.13	-2.04	-1.03	-0.43	-3.57	-2.68	-0.96	-2.06	-2.71	-1.11	-2.96	-1.91	-1.29	-4.89	-3.66	-3.95	-2.38	-1.01	-3.61	-1.4	0.89	-1.17	-2.4	-1.96	-2.05
VAR00005	-6.86	-5.6	-2.79	-3.24	-2.91	-0.09	-6.31	-5.19	-2.18	-7.01	-6.62	-4.33	-4.32	-3.68	-0.98	-6.6	-5.67	-2.24	-6.16	-4.56	-0.78	-5.02	-5.05	-3.32	-4.54	-2.46	1.35	-3.36	-2.5	-0.01	-4.02	-3.31	-1.19	-6.08	-4.1	-0.82	-5.08	-2.08	-4.56	-5.99	-2.99	-4.84	-3.83	-4.46	-1.89	-1.96	-2.84	-3.67
VAR00006	-4.01	-3.89	-3.05	-2.07	-2.21	-1.88	-1.3	-2.15	-1.77	-2.22	-1.81	-1.09	-0.68	-1.47	-1.69	-2.16	-1.94	-2.09	-0.49	-0.35	0.36	-3.73	-3.81	-3.45	-0.98	-0.84	-0.45	-1.8	-1.98	-1.8	0.1	-0.08	0.71	-2.91	-2.38	-1.4	-3.65	-2.05	-1.74	-1.71	-1.28	-2.07	-0.16	-3.66	-0.76	-1.86	0.24	-2.23
VAR00007	-6.1	-7.97	-7.89	-5.07	-7.67	-6.62	-5.37	-7.91	-8.54	-6.01	-9.51	-8.14	-5.01	-7.81	-8.93	-7.07	-9.58	-7.52	-8.82	-10.65	-10.89	-2.32	-6.66	-6.82	-1.72	-2.08	-0.72	0.05	-0.76	-0.04	-5.67	-7.79	-6.7	-7.01	-7.54	-8.18	-7.32	-6.45	-7.27	-7.89	-7.25	-8.06	-10.12	-5.27	-1.51	-0.25	-6.72	-7.58
VAR00008	-2.01	-2.69	-2	-3.5	-3.39	-1.72	-2.81	-3.36	-1.15	-0.51	-1.67	0	1.35	2.05	2.89	0.81	1.26	2.84	1.01	0.62	2.22	2.41	3.08	4.49	0.34	0.43	2.5	2.08	3.62	4.84	3.42	4	5.65	1.41	1.54	3.18	-2.23	-2.87	-2.44	-0.73	2.1	1.64	1.28	3.33	1.09	3.51	4.36	2.05
VAR00009	0.79	5.72	8.85	3.16	5.53	7.01	-1.63	1.17	3.78	-1.84	0.84	3.4	6.69	9.63	11.33	-0.08	2.47	4.86	-2.19	0.38	2.24	2.91	3.99	5.05	1.74	4	6.92	-4.44	-1.42	1.63	-4.25	-3.04	0.7	-3.84	-1.41	2.15	5.12	5.24	1.11	0.8	9.22	2.41	0.14	3.99	4.22	-1.41	-2.2	-1.03
VAR00010	-8.39	-8.04	-3.6	-10.65	-10.41	-6.59	-9.97	-9.14	-4.7	-9.71	-8.37	-4	-9.04	-8.31	-3.95	-7.83	-6.8	-1.84	-7.14	-6.35	-2.01	-9.61	-8.93	-4.75	-7.76	-6.03	-0.48	-10.02	-9.47	-4.78	-8.29	-7.18	-1.88	-9.51	-8.49	-2.54	-6.68	-9.22	-7.94	-7.36	-7.1	-5.49	-5.17	-7.76	-4.76	-8.09	-5.78	-6.84
VAR00011	-2.09	-2.55	-2.04	1.01	0.86	1.45	-1.23	-1.64	-1.26	-2.5	-2.78	-2.86	-0.46	-0.96	-2.33	0.19	-1.05	-2.27	-1.45	-2.36	-2.49	-2.92	-4.58	-4.68	0.68	0.28	-0.96	-2.58	-3.86	-4.16	-3.48	-4.54	-5.42	-1.96	-2.45	-2.28	-2.23	1.11	-1.38	-2.71	-1.25	-1.04	-2.1	-4.06	0	-3.53	-4.48	-2.23
VAR00012	-3.31	-4.53	-4.04	-0.18	-1.33	-1.37	-3.22	-5.37	-5.98	-2.69	-4.32	-4.41	-1.43	-2.86	-2.58	-2.5	-4.98	-4.97	-3.51	-5.92	-5.91	-2.19	-4.15	-3.61	-1.31	-2.67	-2.33	-2.82	-3.63	-2.72	-3.31	-4.22	-2.96	-3.53	-5.29	-5.07	-3.96	-0.96	-4.86	-3.81	-2.29	-4.15	-5.11	-3.32	-2.11	-3.06	-3.5	-4.63
VAR00013	1.07	1.62	0.28	-2.9	-3.31	-4.22	-0.05	-0.48	-1.7	-2.17	-2.36	-3.12	-2.18	-2.75	-3.56	0.69	0.05	0.01	-0.55	-0.93	-2.49	2.93	2.49	1.47	-0.65	-0.59	-1.55	1.19	1.23	0.63	-0.13	-0.18	-0.59	0.43	0.09	0.01	0.99	-3.48	-0.74	-2.55	-2.83	0.25	-1.32	2.3	-0.93	1.02	-0.3	0.17
VAR00014	-7.98	-9.01	-2.52	-8.53	-7.39	-0.39	-7.33	-8.22	-1.41	-7.6	-8.34	-0.97	-3.47	-3.29	3.35	-3.16	-2.76	3.49	-6.96	-7.32	-0.72	-8.14	-7.55	-0.22	-7.48	-7.5	-1.45	-4.43	-5.32	1.04	-8.36	-7.84	-1.12	-8.2	-7.66	-1.92	-6.5	-5.44	-5.65	-5.64	-1.14	-0.81	-5	-5.3	-5.48	-2.9	-5.77	-5.93
VAR00015	1.34	1.35	2.38	-2.43	-2.16	-0.75	-1.43	-1.34	0.48	0.32	0.14	2.43	-0.76	-0.66	0.95	0.32	-0.07	2.56	0.16	0.14	1.94	-0.8	-0.84	0.85	3.24	2.94	4.09	1.41	0.83	2.21	-0.6	-0.7	0.33	1.22	1.6	2.82	1.69	-1.78	-0.76	0.96	-0.16	0.94	0.74	-0.27	3.42	1.49	-0.32	1.88
VAR00016	1.09	0.33	1.49	-1.63	-2.68	-1.51	-1.87	-1.47	1.34	0.51	0.68	2.47	2.18	1.69	2.84	0.8	0.84	1.63	1.66	1.92	3.13	1.85	1.08	2.63	0.23	0.13	2.04	-2.07	-2.41	0.95	-1.45	-2.34	-0.96	-0.16	0.12	2.63	0.97	-1.94	-0.66	1.22	2.24	1.09	2.24	1.85	0.8	-1.18	-1.58	0.86
VAR00017	-6.35	-9.55	-7.39	-2.07	-5.11	-3.93	-4.36	-6.29	-5.36	-5.18	-6.46	-4.68	-2.83	-5.72	-4.91	-6.75	-9.43	-7.33	-4.94	-8.22	-7.03	-3.27	-6.52	-5.62	-5.89	-8.01	-6.89	-2.48	-4.9	-3.55	-5.21	-7.63	-5.32	-5.97	-7.61	-5.44	-7.77	-3.7	-5.34	-5.44	-4.49	-7.84	-6.73	-5.14	-6.93	-3.64	-6.05	-6.34
VAR00018	-3.73	-6.32	-5.71	-7.5	-6.46	-5.69	-7.89	-9.17	-8.43	-11.13	-10.27	-8.76	-5.54	-4.27	-1.86	-5.69	-6.06	-4.99	-4.87	-4.42	-2.85	-3.06	-2.76	-2.18	-4.74	-5	-4.04	-7.35	-7.58	-6.79	-2.77	-2.73	-1.61	-4.82	-4.97	-2.97	-5.25	-6.55	-8.5	-10.05	-3.89	-5.58	-4.05	-2.67	-4.59	-7.24	-2.37	-4.25
VAR00019	4.35	3.64	3.71	-0.55	-1.11	-0.83	3.28	2.54	1.87	-0.08	-0.7	0.17	-1.56	-2.12	-0.79	1.38	0.59	0.03	-1.55	-1.33	-0.51	-0.98	-2.59	-2.23	0.56	0.13	0.69	0.84	-0.03	1.27	1.63	1.62	2.76	0.79	0.63	2.27	3.9	-0.83	2.56	-0.2	-1.49	0.67	-1.13	-1.93	0.46	0.7	2	1.23
VAR00020	-4.19	-3.65	-0.78	-5.07	-3.93	-0.61	-6.36	-5.26	-2.1	-5.53	-4.05	-0.9	-2.9	-2.23	0.95	-1.9	-2.39	-0.53	-3.92	-3.56	-0.67	-2.84	-2.55	0.27	-2.94	-1.95	0.64	-3.57	-2.8	-0.3	-5.08	-4.14	-1.38	-3.54	-2.74	-0.14	-2.87	-3.2	-4.57	-3.5	-1.4	-1.61	-2.72	-1.71	-1.41	-2.22	-3.53	-2.14
VAR00021	-0.59	-1.14	-1.64	0.78	0.58	1.59	0.34	-1.82	-2.85	-3.34	-2.3	-0.61	2	4.16	6	-0.55	0	1.24	-0.43	0.64	2.08	-7.4	-6.64	-4.11	-0.62	-0.59	-0.62	-3	-2.87	-1.64	-2.58	-2.45	-1.4	-2.29	-1.27	-0.76	-1.12	0.99	-1.44	-2.08	4.05	0.23	0.76	-6.05	-0.61	-2.51	-2.14	-1.44
VAR00022	-3.14	-4.64	-5.31	-3.18	-4.5	-4.99	-4.61	-6.25	-6.62	-1.69	-3.8	-3.95	-0.43	-2.35	-3.99	-3.5	-4.8	-5.41	-3.33	-5.33	-5.34	-0.84	-2.79	-3.08	-1.75	-3.16	-4.46	-3.52	-5.33	-5.61	-0.5	-3.33	-2.24	-1.21	-3.46	-3.75	-4.36	-4.23	-5.83	-3.15	-2.26	-4.57	-4.67	-2.24	-3.12	-4.82	-2.02	-2.8
VAR00023	-1.73	-2.78	-2.08	-1.95	-2.85	-2.42	-3.51	-4.83	-3.69	-0.66	-1.18	-1.09	-0.83	-2.42	-1.6	-2.26	-3.4	-2.42	-1.07	-2.62	-2.14	-0.75	-1.06	-0.63	-0.02	-0.96	-0.03	0.46	-0.26	0.41	-1.76	-2.7	-2.41	-1.62	-1.9	-1.08	-2.2	-2.4	-4.01	-0.98	-1.62	-2.7	-1.94	-0.82	-0.34	0.2	-2.29	-1.53
VAR00024	-1.26	-2.77	-4.31	0.21	-2.36	-3.73	-0.08	-2.69	-4.88	-3.84	-6.54	-7.49	-3.16	-4.95	-5.2	-1.59	-2.52	-3.65	-3.86	-5.78	-6.27	-0.33	-1.77	-2.47	-2.23	-4.18	-5.2	0.3	-0.97	-2.14	0.51	-1.12	-3.07	0.9	-1.19	-2.87	-2.78	-1.96	-2.55	-5.96	-4.43	-2.59	-5.3	-1.52	-3.87	-0.94	-1.23	-1.05
VAR00025	-2.7	-2.33	0.6	-0.69	-0.59	0.64	-2.58	-1.82	0	-5.44	-4.98	-1.11	-2.65	-1.52	-0.66	-5.45	-2.99	-0.78	-1.16	0.05	4.43	-3.34	-3.37	-0.85	0.47	2.79	4.67	-1.35	-0.43	0.76	-1.4	-0.54	1.23	-3.21	-1.24	0.38	-1.48	-0.21	-1.47	-3.84	-1.61	-3.07	1.11	-2.52	2.65	-0.34	-0.24	-1.36
VAR00026	-1.46	-1.89	-5.67	-0.15	-1.28	-4.54	-3.21	-2.82	-5.57	-3.68	-3.2	-6.66	-0.86	-1.34	-4.11	-1.99	-2.71	-6.03	-0.23	-0.38	-3.68	-2.48	-3.51	-5.47	-0.05	-0.69	-5.07	2.94	2.22	-0.31	1.06	0.61	-3.46	-0.79	-1.19	-2.96	-3.01	-1.99	-3.87	-4.51	-2.1	-3.58	-1.43	-3.82	-1.94	1.62	-0.6	-1.65
VAR00027	-4.07	-5.2	-5.24	-3.41	-4.7	-4.38	-4.74	-6.75	-7.34	-3.01	-4.33	-4.44	-4.14	-5.37	-6.01	-3.27	-4.33	-4.51	-3.74	-5.34	-5.56	-4.49	-6.27	-6.42	-5.2	-6.81	-6.91	-4.54	-5.97	-6.16	-3.11	-4.92	-5.6	-3.35	-5.16	-5.23	-4.84	-4.16	-6.28	-3.93	-5.17	-4.04	-4.88	-5.73	-6.31	-5.55	-4.54	-4.58

## Sheet: EEGdata-400-600ms
subjects	fdyCZ	fdyCPZ	fdyPZ	fdbCZ	fdbCPZ	fdbPZ	fgyCZ	fgyCPZ	fgyPZ	fgbCZ	fgbCPZ	fgbPZ	ndyCZ	ndyCPZ	ndyPZ	ndbCZ	ndbCPZ	ndbPZ	ngyCZ	ngyCPZ	ngyPZ	ngbCZ	ngbCPZ	ngbPZ	sdyCZ	sdyCPZ	sdyPZ	sdbCZ	sdbCPZ	sdbPZ	sgyCZ	sgyCPZ	sgyPZ	sgbCZ	sgbCPZ	sgbPZ	fdyAVG	fdbAVG	fgyAVG	fgbAVG	ndyAVG	ndbAVG	ngyAVG	ngbAVG	sdyAVG	sdbAVG	sgyAVG	sgbAVG
VAR00002	1.8	3.01	1.94	3.29	3.75	2.3	0.86	1.77	0.64	-0.06	0.92	-0.41	6.65	7.45	5.74	4.25	4.28	2.19	0.77	1.2	0.04	1.71	2.14	0.44	5.41	5.24	3.25	4.93	5.2	3.47	3.05	3.4	1.79	2.93	3.61	2.35	2.25	3.11	1.09	0.15	6.62	3.57	0.67	1.43	4.63	4.53	2.75	2.96
VAR00003	8.66	11.71	13.77	7.96	10.97	12.62	2.59	5.76	8.71	6.73	8.67	10.59	7.18	10.89	13.18	5.7	9.85	13.02	2.82	5.7	7.5	4.22	7.61	10.07	8.93	10.79	10.74	4.47	7.47	9.83	7.47	10.93	12.87	3.4	5.77	7.61	11.38	10.52	5.69	8.66	10.42	9.52	5.34	7.3	10.15	7.26	10.42	5.59
VAR00004	0.4	2.37	2.86	0.09	2.77	3.13	-3.05	-3.04	-2.4	-1.8	-0.34	1.21	5.29	6.33	7.77	-0.31	1.23	3.76	-0.08	1.09	1.33	1.57	2.82	3.21	2.6	3.53	4.56	4.41	5.02	5.71	-0.76	-0.44	0.46	-0.78	-0.53	-2.44	1.88	1.99	-2.83	-0.31	6.46	1.56	0.78	2.53	3.57	5.05	-0.25	-1.25
VAR00005	-0.41	3.67	5.81	0.11	3.8	5.56	-3.75	0.17	1.76	-3.15	0.09	0.89	2.44	5.64	6.21	1.12	5.25	6.52	-1.37	2.04	4.7	-2.88	0.09	1.15	1.24	5.24	6.68	-0.49	1.82	3.13	-0.42	3.18	5.06	-0.5	3.25	4.79	3.02	3.16	-0.61	-0.72	4.76	4.3	1.79	-0.54	4.38	1.49	2.6	2.51
VAR00006	3.1	4.9	5.11	3.32	4.95	5.09	4.59	4.9	4.91	1.18	2.87	2.95	5.09	6.04	6.16	4.77	5.34	5.28	5.85	7.12	7.3	2.3	3.35	3.43	4.5	5.89	6.05	2.15	3.73	3.82	3.89	4.97	5.02	1.87	2.75	2.78	4.37	4.45	4.8	2.34	5.76	5.13	6.76	3.03	5.48	3.24	4.62	2.47
VAR00007	12.35	15.34	15.35	12.51	14.33	15.13	8.51	12.21	11.25	9.99	11.58	12.59	11.6	16.7	15.2	11.48	13.94	18.13	7.73	11.44	12.97	6.77	12.16	13.07	19.59	19.68	19.9	20.73	21.41	22.43	14.41	15.03	14.83	9.73	13.24	11.2	14.35	13.99	10.66	11.39	14.5	14.52	10.71	10.67	19.72	21.52	14.76	11.39
VAR00008	4.07	6.18	5.27	5.65	7	6.22	2.57	4.5	4.29	6.03	6.42	5.04	10.76	11.84	10.23	8.43	9.9	7.75	8.33	8.85	8.26	7.5	7.39	4.87	8.74	8.5	4.7	11.02	11.28	7.18	10.16	9.54	6.8	8.19	7.89	5.91	5.17	6.29	3.79	5.83	10.94	8.69	8.48	6.59	7.31	9.83	8.84	7.33
VAR00009	20.11	15.49	8.83	19.92	15.82	9.4	12.3	11.02	7.45	15.77	12.32	6.8	23.47	18.89	10.22	19.11	15.57	8.66	12.24	11.56	7.37	13.57	11.31	5.82	20.32	17.28	9.67	18.77	15.81	9.82	11.28	10.49	6.87	10.15	9.05	5.72	14.81	15.05	10.26	11.63	17.53	14.45	10.39	10.23	15.76	14.8	9.55	8.31
VAR00010	9.24	13.73	14.77	7.93	10.58	10.55	7.24	10.55	11.37	6.74	10.09	10.9	11.11	14.11	14.25	12.81	16.04	16.14	8.26	11.32	11.23	7.14	10.64	10.94	12.09	16.17	16.6	7.77	11.84	12.99	4.65	8.88	9.84	6.82	10.16	11.17	12.58	9.69	9.72	9.24	13.16	14.99	10.27	9.57	14.95	10.87	7.79	9.38
VAR00011	7.59	7.49	3.82	8.99	8.04	4.76	7.39	7.26	4.2	3.18	3.4	1.14	6.66	6.46	4.33	11.21	10.82	7.91	2.77	2.95	0.66	3.14	3.87	2.36	7.52	7.82	4.82	5.12	5.16	3.93	2.32	2.66	0.63	6.72	6.43	3.59	6.3	7.26	6.28	2.57	5.82	9.98	2.12	3.12	6.72	4.73	1.87	5.58
VAR00012	0.59	2.61	3.14	0.99	3.61	3.97	-1.71	0.04	1.04	-1.92	0.82	1.64	0.68	1.82	2.19	-1.56	0.69	3.56	-2.47	-0.8	0.73	-2.32	0.33	1.05	0.67	3.33	4.41	-0.42	1.84	3.32	1.02	2.94	3.59	-2.59	-1.06	-0.29	2.12	2.86	-0.21	0.18	1.57	0.89	-0.85	-0.31	2.8	1.58	2.52	-1.31
VAR00013	8.39	8.14	7.02	3.78	3.99	4.43	1.36	1.88	1.06	2.48	2.56	3.09	6.83	6.54	5.02	11.86	11.9	10.86	6.58	6.99	5.76	10.04	9.02	6.97	9.6	8.81	7.58	12.69	12.01	12.77	10.05	8.87	6.69	8.47	6.85	4.97	7.85	4.07	1.44	2.71	6.13	11.54	6.44	8.68	8.66	12.49	8.54	6.76
VAR00014	8.41	10.65	9.84	9.11	11.21	10.08	8.6	11.84	11.98	9.91	13.8	13.68	17.79	16.77	16.43	13.39	12.11	11.86	8.98	10.24	9.96	6.41	9.54	9.51	10.87	13.21	12.95	11.54	14.62	13.98	8.61	11.75	11.34	10.12	9.64	8.92	9.63	10.14	10.81	12.46	17	12.46	9.73	8.49	12.34	13.38	10.57	9.56
VAR00015	7.72	8.79	6.49	5.39	5.81	4.4	4.94	5.73	4.47	6.57	6.2	4.64	8.26	9.11	7.17	10.5	9.5	7.79	8.17	8.76	6.38	6.21	6.6	4.31	9.56	9.22	6.73	7.63	7.73	5.39	4.93	4.47	3.41	7.25	7.31	5.19	7.67	5.2	5.05	5.8	8.18	9.26	7.77	5.71	8.5	6.92	4.27	6.58
VAR00016	1.58	3.34	0.82	1.2	1.92	1.23	1.71	3.57	1.41	3.15	3.02	1	5.87	7.44	5.01	2.63	4.79	2.08	3.73	4.21	0.56	4.43	5.37	1.67	3.11	4.72	2.49	3.5	4.56	2.21	-0.36	1.04	-1.59	2.89	4.64	3.97	1.91	1.45	2.23	2.39	6.11	3.17	2.84	3.82	3.44	3.43	-0.3	3.83
VAR00017	3.93	7.08	5.79	5.15	7.11	6.04	4.21	7.49	8.36	4.03	5.48	5.28	4.6	7.2	6.06	4.12	5.92	3.25	1.68	3.71	3.43	2.12	3.99	3.27	0.7	4.47	3.13	7.82	10.83	-1.77	1.28	1.41	2.51	1.33	4.55	3.68	5.6	6.1	6.69	4.93	5.95	4.43	2.94	3.13	2.77	5.63	1.73	3.19
VAR00018	8.39	9.51	10.76	5.76	9.54	10.44	3.58	8.63	9.75	2.34	6.02	7.88	9.23	12.37	13.3	8.92	11.58	9.68	10.38	12.35	11.15	10.83	12.9	10.09	10.07	14.51	13.99	5.67	11.24	13.39	10.65	14.99	14.56	10.5	12.77	11.63	9.55	8.58	7.32	5.41	11.63	10.06	11.29	11.27	12.86	10.1	13.4	11.63
VAR00019	5.23	5.6	0.26	1.79	3.07	1.13	4.46	4.23	0.5	2.16	1.96	-1.9	4.18	5.48	3.32	5.21	5.66	1.84	1.92	2.46	-0.32	1.54	2.17	0.65	3.2	3.57	-0.53	4.26	3.24	-0.36	3.58	1.74	-1.66	2.18	1.15	-1.79	3.7	2	3.06	0.74	4.33	4.23	1.36	1.45	2.08	2.38	1.22	0.51
VAR00020	7.1	9.21	9.75	8.02	9.81	10.42	2.95	5.37	5.54	5.64	7.34	7.33	5.59	7.59	5.69	3.72	5.83	4.62	2.97	4.24	3.29	4.27	4.58	3.63	10.68	11.64	9.97	10.82	11.65	9.08	4.53	5.75	5.31	3.85	4.54	4.55	8.69	9.42	4.62	6.77	6.29	4.72	3.5	4.16	10.76	10.52	5.2	4.31
VAR00021	9.43	7.48	6.62	7.55	6.45	6.5	1.87	2.22	2.51	4.62	3.23	3.03	16.63	15.75	14.72	11.86	10.38	8.74	9.94	8.84	9.24	3.9	5.03	5.16	4.72	4.9	4.9	5.12	4.5	3.37	1.4	2.46	2.98	2.27	1.64	1.99	7.84	6.84	2.2	3.63	15.7	10.33	9.34	4.7	4.84	4.33	2.28	1.97
VAR00022	5.35	5.25	3.38	5.53	4.83	3.67	-0.48	-0.56	-0.88	1.93	1.53	1.04	5.93	5.95	2.9	4.2	3.37	1.03	1.41	1.16	-0.55	5.27	4.88	3.55	3.24	3.33	2.08	3.82	2.55	0.95	2.86	1.77	-0.59	1.77	0.6	-0.61	4.66	4.68	-0.64	1.5	4.93	2.87	0.67	4.57	2.88	2.44	1.35	0.59
VAR00023	2.71	5.06	5.67	3.27	4.68	7.13	1.02	3.29	5.21	2.05	4.21	6.06	2.47	4.45	5.65	2.13	4.11	5.52	1.3	2.99	3.94	2.6	3.77	5.71	5.4	8.77	9.83	5.02	7.27	7.58	1.96	3.41	5.71	2.53	3.62	4.53	4.48	5.03	3.17	4.11	4.19	3.92	2.74	4.02	8	6.62	3.69	3.56
VAR00024	3.63	5.84	5.82	3.55	5.02	4.92	1.27	2.34	2.43	-0.02	1.27	1.99	4.11	6.95	8.03	3.63	5.3	5.72	0.68	2.27	2.61	3.25	4.84	4.98	2.89	6.06	7.22	5.15	7.66	8.51	2.93	6.16	5.54	4.41	6.02	5.97	5.09	4.49	2.01	1.08	6.37	4.89	1.85	4.36	5.39	7.11	4.88	5.47
VAR00025	3	4.96	5.26	4.19	5.85	5.42	2.6	4.66	5.57	0.01	4.43	4.33	1.52	3.72	4.69	-2.38	-0.11	-0.14	6.33	8.71	10.16	-0.08	3.77	6.27	6.01	9.18	7.73	2.64	2.72	-3.67	4	7.22	7.29	0.83	4.27	3.35	4.41	5.15	4.28	2.92	3.31	-0.88	8.4	3.32	7.64	0.56	6.17	2.82
VAR00026	-2.63	-0.84	-0.73	-4.62	-3.26	-1.67	-3.24	-1.75	-0.44	-6.29	-4.4	-2.47	2.22	2.89	0.16	1.31	2.32	0.31	1.37	1.77	0.62	-0.5	0.44	0.79	2.53	3.65	2.53	8.04	7.45	4.58	1.3	1.07	-0.52	2.45	2.45	1.37	-1.4	-3.18	-1.81	-4.39	1.76	1.31	1.25	0.25	2.9	6.69	0.61	2.09
VAR00027	2.64	4.8	5.98	2.82	4.76	6.67	-0.66	1.49	3.68	0.19	1.55	3.3	1.21	2.96	4.97	1.87	3.95	5.97	-0.92	0.72	2.91	-1.34	-0.02	2.48	1.17	3.12	5.24	2.54	4.41	5.78	0.38	2.26	3.81	0.69	2.86	5.03	4.47	4.75	1.5	1.68	3.05	3.93	0.9	0.37	3.18	4.24	2.15	2.86
